# Supplementary material for: Canopy light cues affect emission of constitutive and methyl jasmonate-induced volatile organic compounds in Arabidopsis thaliana
Source: New Phytol. 2013 Jul 12;200(3):861–74. doi: 10.1111/nph.12407 (PMC4283982; doi:10.1111/nph.12407)
Supplement: Table S1 — Primer sequences of primers used for RT-qPCR [file nph0200-0861-SD2.txt]

TableS1:Primer sequences of primers used for RT-qPCR
Gene  Primer Sequence     
      UBQ5 F  ACATCCAGAAGGAATCGACG
 
R  CTTGATCTTCTTCGGCTTGG 
TUB F  ATAGCTCCCCGAGGTCTCTC  
 
R  TCCATCTCGTCCATTCCTTC 
VSP2 F  ATGCCAAAGGACTTGCCCTA
  R  CGGGTCGGTCTTCTCTGTTC 
 BSMT1 F  TGGTCACTACTACGAAGAAGATG
  R  GAGCATTGGTTCACTAACAGC
 TPS3 F  GCCACCATCCTCCGTCTC
  R  CCAAGCCACACCGATAATTCC
 TPS4 F  TCGCAGCACACACCATTG 
  R  GAGCAGCACGGAGTTCATC
             
 
